# Supplementary material for: COVID-19-Related Neuropsychiatric Symptoms in Patients With Alcohol Abuse Conditions During the SARS-CoV-2 Pandemic: A Retrospective Cohort Study Using Real World Data From Electronic Health Records of a Tertiary Hospital
Source: Front Neurol. 2021 Mar 3;12:630566. doi: 10.3389/fneur.2021.630566 (PMC7966461; doi:10.3389/fneur.2021.630566)
Supplement: Supplementary file 2 [file Data_Sheet_2.CSV]

Estado vital	Esta0cia hospitalaria	Ingreso UCI	Estancia en UCI	Ventilación mecánica	PCR	Complicaciones	Edad	Sexo	Alcoholismo	Alcoholismo_NVO	Diabetes	HTA	Obesidad	EPOC	Asma	Hepatitis	Cirrosis	Drogadicción	Tabaquismo	VIH	Trasplante	Psicosis	Depresión	Intentos autolíticos	Deterioro cognitivo-demencia	Ansiedad	GOT	GOT/GPT	Gama GT	Proteina C reactiva	Fibrinógneo	VCM	Dímero -D	Motivo COVID	COVID	Neumonía	Tipo de neumonía: 1- Unilateral 2- bilateral	Fiebre	Tos	Fatiga	Diarrea	Vómitos	Disnea	Anosmia	Ageusia	Confusión	Perdidas de memoria	Crisis psicóticas	Delirio de persecución
VIVO	14	0	0	0	1	1	80,00	V	1	1	1	1	1	1	0	0	0	0	1	0	0	0	0	0	1	0	19,00	19,00	10,00	0,84	672,00	91,20	306,00	1	1	1	1	1	1	0	1	1	1	0	0	1	1	0	0
VIVO	8	0	0	1	1	0	80	V	0	0	0	1	0	1	0	0	0	0	2	0	0	0	0	0	0	0	30,4	16,7	23	12,23		105,6		1	1	1	2	1	1	0	0	0	1	0	0	0	0	0	0
VIVO	7	0	0	0	0	0	85,00	V	1	1	0	1	0	0	0	0	0	0	0	0	0	0	0	0	1	0	42	26	101	33,6	NS	NS	NS	0	0	1	2	1	1	0	0	0	1	0	0	1	0	0	0
EXITUS	11	0	0	0	1	0	86	V	0	0	0	0	0	1	0	0	0	0	0	0	0	0	0	0	0	0	51	1,18	106	24,6	718	94,1	1403	1	1	1	2	1	0	1	0	0	1	0	0	0	0	0	0
VIVO	6	0	0	0	1	0	72,00	V	1	1	0	0	0	0	0	1	1	1	1	1	0	1	1	1	1	1	57	43	144	18,29	690	95	1506	0	1	1	2	1	0	0	0	0	0	0	0	0	0	0	0
EXITUS	17	0	0	1	1	0	72	V	1	1	1	0	0	1	0	0	0	0	2	0	0	0	0	0	0	0	13	9	36	4,7	684	92	1016	0	1	1	2	0	0	1	0	0	0	0	0	0	0	0	0
VIVO	6	0	0	0	0	0	72	V	0	0	1	1	0	0	0	0	0	0	0	0	0	0	0	0	0	0	42	0,875	36	12,54	NS	90,5	NS	1	1	1	2	1	1	0	0	0	0	0	0	0	0	0	0
VIVO	0	0	0	0	1	0	57,00	M	0	0	0	1	0	0	0	0	0	0	1	0	0	0	1	0	0	0	24	31	18	0,23	389	86,6	NS	0	1	0	0	1	0	0	1	0	0	0	0	0	0	0	0
EXITUS	28	0	0	1	1	1	64,00	V	2	1	0	0	0	0	0	0	1	0	1	0	0	0	0	0	0	0	21	28	260	13,82	774	88,6	NS	0	1	1	1	1	0	0	0	0	0	0	0	0	0	0	0
VIVO	11	0	0	0	1	0	64	V	0	0	0	0	0	0	0	0	0	0	2	0	0	0	0	0	0	0	19	19	36	7,34	805	92	740	1	1	1	2	1	1	0	0	0	0	0	0	0	0	0	0
VIVO	1	0	0	0	1	0	47	M	0	0	0	0	0	0	0	1	0	0	0	0	0	0	0	0	0	0	19	17	12	4,36	NS	88,3	NS	0	1	0	0	0	0	0	0	0	0	0	0	0	0	0	0
VIVO	24	1	4	1	1	0	53,00	M	1	1	1	1	1	0	0	1	0	0	1	0	0	0	0	0	0	0	54	30	49	33,2	1021	86,1	1398	1	1	1	1	1	0	0	1	0	1	0	0	0	0	0	0
VIVO	3	0	0	0	1	0	46	V	0	0	0	0	0	0	0	0	0	0	0	0	0	0	1	0	0	1	14	0,7	26	9,34	811	87,5	No recogido	1	1	1	2	0	1	0	0	0	0	0	0	0	0	0	0
VIVO	22	0	0	0	0	0	87	V	0	0	0	1	0	0	0	0	0	0	2	0	0	0	0	0	1	0	27	25	69	18,87	691	97,3	3385	0	1	0	0	1	0	0	0	0	0	0	0	0	0	0	0
VIVO	12	0	0	0	1	0	70,00	V	1	1	1	0	1	1	0	1	0	0	1	0	0	0	0	0	0	0	55,00	0,75	115,00	4,89	577,00	91,70	No recogido	0	1	1	2	0	0	0	0	0	1	0	0	0	0	0	0
VIVO	8	0	0	0	1	0	41	V	0	0	0	0	1	0	0	0	0	0	0	0	0	0	1	0	0	1	177	208	223	12,49	NS	82,9	NS	1	1	0	0	1	1	0	0	0	1	0	0	0	0	0	0
EXITUS	9	0	0	1	0	0	66	V	0	0	1	1	1	0	0	0	0	0	0	0	0	0	0	0	1	0	91	73	175	13,98	NS	89,8	30000	0	1	1	2	1	0	1	0	0	0	0	0	0	0	0	0
VIVO	6	0	0	0	0	0	72,21	V	1	1	0	0	1	0	0	0	0	0	0	0	0	0	1	0	0	0	39,9	53,2	75	11,85	NS	97	NS	0	1	0	0	1	1	0	0	0	0	0	0	0	0	0	0
EXITUS	13	0	0	0	1	0	79	M	0	0	1	1	0	1	1	0	0	0	0	0	0	0	0	0	0	0	18	1,05	16	0,67	NS	84,2	NS	1	1	1	2	0	1	0	0	0	1	0	0	0	0	0	0
VIVO	20	0	0	0	1	0	71	V	0	0	0	1	0	1	0	0	0	0	1	0	0	0	0	0	0	0	31	23	18	41,7	640	88,3	488	1	1	1	1	1	0	1	0	0	0	0	0	0	0	0	0
VIVO	0	0	0	0	1	0	53,94	M	1	1	0	0	0	0	0	0	0	1	0	0	0	0	1	0	0	1	No recogido	No recogido	No recogido	No recogido	No recogido	No recogido	No recogido	0	1	0	0	0	1	0	0	0	0	0	0	0	0	0	1
VIVO	8	0	0	0	1	0	54	M	0	0	1	0	0	0	0	0	0	0	0	0	0	0	0	0	0	0	45	1,28	60	10,05	768	95,5	186	1	1	1	2	0	1	0	0	0	1	1	0	0	0	0	0
VIVO	0	0	0	0	1	0	53,69	V	1	1	0	0	0	0	0	0	0	1	1	0	0	0	1	1	0	1	No recogido	No recogido	No recogido	No recogido	No recogido	No recogido	No recogido	1	1	0	0	0	0	0	0	0	0	0	0	0	0	0	0
VIVO	0	0	0	0	1	0	53	V	0	0	0	1	0	0	0	0	0	0	0	0	0	0	0	0	0	0	18,00	15,00	20,00	No recogido	No recogido	99,70	No recogido	0	1	0	0	0	0	0	0	0	0	0	0	0	0	0	0
VIVO	0	0	0	0	0	0	53	V	0	0	0	0	0	0	1	0	0	0	0	0	0	0	0	0	0	0	18,1	1,28	12	0,33		93,7		1	1	1	2	1	1	0	0	0	1	0	0	0	0	0	0
VIVO	0	0	0	0	1	0	51,99	V	0	0	0	0	1	1	1	0	0	0	1	0	0	0	1	0	0	1	39,00	0,74	78,00	1,07	No recogido	85,70	No recogido	1	1	1	2	0	1	0	1	0	0	0	0	0	0	0	0
EXITUS	6	0	0	0	1	0	80	M	0	0	0	1	0	0	0	0	1	0	0	0	0	0	1	0	0	0	27	2	42	10,89	734	94,5	833	1	1	1	2	1	0	0	0	0	1	0	0	0	0	0	0
EXITUS	13	0	0	0	1	1	66,00	M	1	1	0	1	1	0	1	0	0	0	0	0	0	1	1	0	0	0	34,1	51,7	42	3,69	NS	82,5	NS	1	1	1	1	1	1	0	1	0	1	0	0	0	0	0	0
VIVO	9	0	0	0	1	0	67	V	0	0	0	0	0	0	0	0	0	0	0	0	0	0	1	0	1	0	29,5	23	32	7,93	677	82,3	451	0	1	1	1	1	1	0	0	0	0	0	0	0	0	0	0
EXITUS	2	0	0	0	1	1	68	V	0	0	0	0	0	0	0	0	0	0	2	0	0	0	0	0	0	0	68	29	60	29,95	912	95,7	1152	1	1	0	0	0	0	1	1	0	1	0	0	0	0	0	0
VIVO	27	0	0	0	1	1	53,00	V	1	1	0	1	0	0	0	1	0	0	0	0	1	0	0	0	1	0	18,8	8,1	57	1,3	454	89,8	667	1	1	0	0	1	0	0	0	1	0	1	1	0	0	0	0
VIVO	3	0	0	0	1	0	42	V	0	0	1	1	0	0	0	0	0	0	0	0	0	0	0	0	0	0	35	48	76	1,34	No recogido	82,2	No recogido	1	1	1	2	1	1	0	1	1	1	1	1	0	0	0	0
VIVO	8	0	0	1	0	0	60,49	V	1	1	0	1	1	1	0	1	0	0	1	0	0	0	0	0	0	0	24,00	2,18	121,00	0,38	No recogido	94,00	No recogido	1	0	1	2	0	1	0	0	0	1	0	0	1	0	0	0
VIVO	3	0	0	0	1	0	76	M	0	0	1	1	0	0	0	1	0	0	0	0	0	0	0	0	0	0	19,9	21,3	33	3,67	No recogido	86,4	No recogido	1	1	1	2	1	1	0	0	0	0	0	0	0	0	0	0
VIVO	5	0	0	0	1	1	57	V	0	0	1	0	0	0	0	1	0	0	1	1	0	0	0	0	0	0	33	31	50	1,67	No recogido	90	No recogido	1	1	0	0	1	0	0	1	1	0	0	0	0	0	0	0
EXITUS	1	0	0	0	1	0	83,56	V	0	0	0	0	0	0	0	0	0	0	0	0	0	0	0	0	0	0	135	2,81	205	25,4		104		1	1	1	2	0	1	0	0	0	1	0	0	0	0	0	0
EXITUS	4	0	0	0	1	0	83	V	0	0	0	1	0	0	0	0	0	0	0	0	0	0	0	0	0	0	44	1,19	45	8,64		95,2		1	1	1	1	1	1	0	0	0	0	0	0	0	0	0	0
VIVO	10	0	0	0	1	0	82	V	0	0	0	0	0	1	0	0	0	0	0	0	0	0	0	0	0	0	ERROR	46	56	4,28	No recogido	84,9	No recogido	1	1	1	2	1	1	0	0	0	1	0	0	0	0	0	0
VIVO	28	1	14	1	1	1	47,62	V	1	1	0	0	0	1	1	0	0	0	0	0	0	0	1	0	0	1	27,00	1,42	48,00	12,59	254,00	93,00	3849,00	1	1	1	2	1	1	0	1	0	1	0	0	0	0	0	0
EXITUS	8	0	0	0	0	0	75	V	1	1	0	0	0	0	0	0	0	0	2	0	0	0	0	0	1	0	16	1,06	20	3,31	558	73,9	681	1	1	0	0	0	1	0	0	0	1	0	0	0	0	0	0
VIVO	0	0	0	0	1	0	68,28	V	1	1	1	1	1	0	0	0	1	0	0	0	0	0	0	0	0	0								1	1	0	0	0	0	0	0	0	0	0	0	0	0	0	0
VIVO	2	0	0	0	1	1	52	M	0	0	0	0	0	0	0	1	1	0	0	0	1	0	0	0	0	0	40	59	136	0,1	No recogido	101,8	No recogido	0	1	0	0	0	0	0	0	0	0	0	0	1	0	0	0
EXITUS	4	0	0	0	1	0	73	V	0	0	1	1	0	0	0	0	1	0	2	0	0	0	0	0	1	0	48	2	153	16,59	797	87,6	1694	1	1	1	2	1	0	0	0	0	1	0	0	0	0	0	0
VIVO	9	0	0	0	0	0	63,98	M	1	1	0	0	0	0	1	0	0	0	0	0	0	0	1	0	0	0	90,00	0,86	133,00	2,72	No recogido	No recogido	No recogido	1	1	1	2	1	1	0	0	0	0	0	0	0	0	0	0
VIVO	0	0	0	0	1	1	70	V	0	0	1	1	0	0	0	1	0	0	2	0	0	0	0	0	0	0	19	24	34	0,21	447	97,3	No recogido	0	1	0	0	0	0	0	0	0	0	0	0	0	0	0	0
VIVO	1	0	0	0	1	0	52	M	0	0	1	0	0	0	0	0	0	0	0	0	0	0	0	0	0	1	30	1,15	102	0,34	518	87,3	363	1	1	1	1	1	0	0	0	1	1	0	1	0	0	0	0
VIVO	8	0	0	0	1	0	50,61	V	1	1	0	0	0	0	1	0	0	1	1	0	0	0	0	0	0	0	29	0,96	21	0,76		90,5		1	1	0	0	1	0	0	0	0	0	0	0	0	0	0	0
VIVO	16	0	0	0	1	0	55	M	0	0	0	0	0	0	0	0	0	0	0	0	1	0	1	0	0	0	93	86	18	0,65	413	83,5	379	1	1	1	1	1	0	0	0	0	0	0	0	0	0	0	0
VIVO	19	0	0	0	0	0	64,03	V	0	0	0	0	0	0	0	0	0	0	0	0	0	0	0	0	0	0	54,00	1,13	69,00	3,87	539,00	92,50	474,00	1	1	1	2	1	0	0	0	0	0	0	0	0	0	0	0
VIVO	3	0	0	0	0	0	63	V	0	0	1	0	0	1	0	0	0	0	2	0	0	0	0	0	0	0	24	23	17	1,46	347	89,5	1050	1	1	0	0	1	0	0	1	0	0	0	0	0	0	0	0
VIVO	6	0	0	0	1	1	60	M	0	0	0	0	0	0	0	0	0	0	0	0	0	0	0	0	0	0	32	36	27	5,11	752	93	172	1	1	1	2	1	1	0	0	0	1	1	1	0	0	0	0
VIVO	20	0	0	0	0	0	73,40	V	1	1	0	1	0	0	0	0	0	0	0	0	0	0	0	0	0	0	55,00	1,20	122,00	3,62	No recogido	94,00	No recogido	1	1	1	2	1	1	0	0	0	1	0	0	0	0	0	0
VIVO	1	0	0	0	1	0	59	V	0	0	0	1	0	0	0	0	0	0	0	0	0	0	0	0	0	0	22	1,37	11	0,64	442	96,2	602	1	1	0	0	0	0	0	1	0	0	0	0	0	0	0	0
VIVO	0	0	0	0	1	0	58,82	V	1	1	0	0	0	1	0	0	0	1	1	0	1	0	1	0	0	1	14	1,4	18	1,62	519	88,2	740	1	0	0	0	0	1	0	1	0	1	0	0	0	0	0	0
VIVO	0	0	0	0	1	0	58	V	0	0	0	0	0	0	0	0	0	0	0	0	0	0	0	0	0	1	30	31	24	1,91	601	89,8	702	1	1	1	1	1	1	0	1	0	0	0	0	0	0	0	0
VIVO	37	1	4	1	1	1	73	V	1	1	0	1	0	0	0	0	0	0	0	0	0	0	0	0	0	0	71	3,086956522	41	2,57	567	108	No recogido	0	1	0	0	0	0	0	0	0	0	0	0	0	0	0	0
VIVO	0	0	0	0	1	0	27	V	0	0	0	0	0	0	0	0	0	0	0	0	0	0	0	0	0	0	33,3	51,6	84	3,38	No recogido	88,5	No recogido	0	1	0	0	1	1	0	1	1	0	0	0	0	0	0	0
VIVO	9	0	0	0	0	0	66,67	V	1	1	0	0	0	0	0	1	1	1	0	1	0	0	1	1	0	0								1	1	1	1	1	0	0	1	0	1	0	0	0	0	0	0
VIVO	1	0	0	0	1	0	52	M	0	0	1	0	0	0	0	0	0	0	0	0	0	0	0	0	0	1	30	1,15	102	0,34	518	87,3	363	1	1	1	1	1	0	0	0	1	1	0	1	0	0	0	0
VIVO	8	0	0	0	0	0	63,36	V	2	1	0	1	0	0	0	0	1	0	0	0	0	0	0	0	0	0	38,00	0,20	255,00	No recogido	605,00	84	1393,00	1	1	1	2	1	1	0	0	0	1	0	0	0	0	0	0
VIVO	7	0	0	0	1	0	63	V	0	0	0	1	0	0	0	0	0	0	0	0	0	0	0	0	0	0	56	0,91	143	12,95	848	87,1	383	1	1	1	2	1	1	0	0	0	1	0	0	0	0	0	0
VIVO	90	0	0	0	1	0	53,32	V	1	1	0	0	0	0	0	1	1	1	1	1	0	0	0	0	1	0	70	80	90			110			1	1	2	1	1	1	0	0	1	0	0	1	1	1	1
EXITUS	4	0	0	0	0	0	53,79	M	1	1	0	0	0	0	0	0	1	0	1	0	0	0	1	0	0	0	78	15	103	6,32		94,5		hepatopatia	1	1	2	0	0	0	0	0	0	0	0	1	1	0	0
VIVO	14	0	0	0	0	0	69,99	V	2	1	0	0	0	0	0	0	1	0	2	0	0	0	0	0	0	0	27	28	117	1,76	318	102		neumonia	1	1	2	1	0	0	0	0	0	0	0	0	0	0	0
VIVO	3	0	0	0	1	0	54,04	V	2	1	1	1	1	0	0	1	1	0	2	0	0	0	0	0	0	0	16,6	76	353	3,63		90,5		neumonia	1	1	2	1	1	0	0	0	1	0	0	0	0	0	0
VIVO	6	0	0	0	1	0	50,28	V	1	1	0	1	0	0	1	0	0	0	2	0	0	0	1	0	0	0	16	16	39	10,18	818	94	312	neumonia	1	1	2	1	1	0	1	1	0	0	0	0	0	0	0
EXITUS	12	0	0	0	0	0	60,75	M	2	1	0	0	0	0	0	1	1	0	1	0	0	0	0	0	0	0	33	52	666	3,26		97,5		asintomatico	1	0	0	0	0	0	0	0	0	0	0	0	0	0	0
VIVO	16	0	0	0	1	0	77,02	V	2	1	0	1	0	0	0	0	0	0	2	0	0	0	1	0	1	0	26	12	36	20,88	861	76	3275	deterioro fisico	1	1	1	1	1	0	0	0	0	0	0	1	0	0	0
VIVO	4	0	0	0	1	0	54,10	V	1	1	1	1	0	0	0	0	0	0	0	0	0	0	0	0	0	0	50	39	79	7,9	867	83,4	533	neumonia	1	1	2	1	1	0	0	0	1	0	0	0	0	0	0
VIVO	12	0	0	1	1	0	48,89	V	1	1	0	1	0	0	0	0	1	0	0	0	0	0	0	0	0	0	77	72	227	23,7	811	91,6	673	neumonia	1	1	2	1	1	0	1	0	1	0	0	0	0	0	0
VIVO	9	0	0	0	1	0	47,89	M	1	1	0	0	1	0	0	0	0	0	0	0	0	0	1	1	0	0	48	20	97	25,37		86,3	332	neumonia	1	1	2	1	1	0	1	0	1	0	0	0	0	0	0
VIVO	9	0	0	0	1	0	66,15	M	0	0	0	0	0	0	0	1	0	0	2	0	0	0	0	0	0	0	75	88	88	9,04	953	89	380	neumonia	1	1	2	1	1	0	1	1	1	0	0	0	0	0	0
VIVO	17	1	2	1	1	1	44,29	V	2	1	1	1	0	0	0	0	0	0	0	0	0	0	0	0	0	0	15	11	56			92,3		cetoacidosis	1	0	0	0	0	0	0	0	0	0	0	0	0	0	0
VIVO	5	0	0	1	1	0	67,80	V	2	1	1	1	0	0	0	1	0	0	2	0	0	0	1	0	0	0	79	162	312	18,4	947	85,5	1420	neumonia	1	1	2	1	1	1	1	0	1	0	1	0	0	0	0
VIVO	14	0	0	0	0	0	67,10	V	1	1	0	0	0	0	0	1	0	1	1	0	0	0	0	0	0	0	274	3,07	2563	1,41	568	97,8			0	0	0	0	0	0	0	0	0	0	0	0	0	0	0
VIVO	11	0	0	0	1	0	53,52	M	2	1	0	1	0	0	0	0	1	0	0	0	1	0	0	0	0	0	51	1	69	0,82	442	84,3	969		1	0	0	1	1	1	1	0	1	0	0	0	0	0	0
EXITUS	3	0	0	0	1	1	61,38	V	1	1	1	1	0	0	0	0	1	0	1	0	0	0	0	0	0	0	255,5	4,71	324	3,42	154	108,9	6662		1	0	0	1	0	0	0	0	1	0	0	0	1	0	0
VIVO	7	0	0	0	0	0	47,96	V	2	1	0	0	0	0	0	1	1	0	2	0	0	0	0	0	0	0	45	1,6	552	0,69	340	87,6			0	0	0	0	0	0	0	0	0	0	0	0	0	0	0
VIVO	5	0	0	0	1	0	36,26	V	0	0	0	0	0	0	1	0	0	0	0	0	0	0	0	0	0	0	67	0,67	171	3,51	815	89	196		1	1	2	1	1	0	1	0	1	1	0	0	0	0	0
EXITUS	2	0	0	0	1	1	57,84	V	1	1	1	1	1	0	0	1	0	1	1	0	0	0	0	0	0	0	18	1	286	20,2	937	90,9	1231		1	1	2	0	1	1	0	0	1	0	0	0	0	0	0
VIVO	9	1	3	1	1	0	47,87	V	2	1	0	0	0	0	0	0	0	0	0	0	0	0	0	0	0	0	58	0,82	259	19,48	787	92,7	336		1	1	2	1	1	1	0	0	1	0	0	0	0	0	0
VIVO	8	0	0	0	1	0	68,09	V	2	1	1	0	0	0	0	0	1	0	0	0	1	0	0	0	0	0	81	1,5	357	1,3	595	70,5	1387		1	0	0	1	0	0	0	1	0	0	0	0	0	0	0
VIVO	14	0	0	0	1	0	72,19	M	1	1	0	1	0	1	0	0	1	0	1	0	0	0	0	0	0	0	15	1	52	12,7	998	97,9	1046		1	1	2	0	1	0	0	0	1	0	0	0	0	0	0
EXITUS	6	0	0	0	1	0	72,72	V	2	1	1	1	0	0	0	0	1	0	0	0	0	0	0	0	1	0	26	1	158	2,93		105,5		No fue el motivo de ingreso	1	0	0	0	0	0	1	0	0	0	0	1	0	0	0
VIVO	64	1	4	0	1	0	54,36	V	2	1	0	0	1	0	0	0	1	0	1	0	1	0	0	0	0	0	290	0,9	1901		653	90,9		No fue el motivo de ingreso	1	1	2	1	0	0	0	0	0	0	0	1	0	0	0
EXITUS	15	0	0	0	0	1	74,83	V	2	1	1	0	0	0	0	0	1	0	2	0	0	0	0	0	0	0	71	1	170	3,81	454	101,2			0	0	0	0	0	0	0	0	0	0	0	1	0	0	0
VIVO	34	0	17	1	1	1	35,78	V	1	1	0	0	0	0	0	0	0	0	2	0	0	0	0	0	0	0	66	0,56	235	4,79	593	88,4	839	Si	1	1	2	1	1	1	1	0	1	1	1	0	1	0	0
VIVO	2	0	0	0	1	0	71,41	V	2	1	0	0	0	0	0	0	0	0	2	0	0	0	0	0	0	0	38	1,58	28	0,68	No realizado	88,4	No realizado	Si	1	1	2	1	1	0	0	0	1	0	0	0	0	0	0
VIVO	7	0	0	0	1	1	50,58	V	1	1	0	0	0	0	1	0	0	1	0	0	0	0	1	0	0	1	26	1,44	101	16,09	535	91	410	Si	1	1	2	1	1	0	1	0	1	0	0	0	0	0	0
VIVO	5	0	0	0	1	1	48,32	M	1	1	0	1	0	0	0	1	0	0	0	0	0	0	0	0	0	0	64	0,98	130	0,43	No realizado	100,6	No realizado	Si	1	0	0	1	1	0	1	0	1	0	0	0	0	0	0
VIVO	101	0	0	0	1	1	67,26	V	2	1	0	0	0	1	0	0	1	0	2	0	0	0	1	0	0	1	34	1,7	115	8,47	557	85,3	1837	No	1	1	1	1	0	0	0	0	1	0	0	1	0	0	0
VIVO	54	1	19	1	1	1	50,13	V	1	1	0	0	0	0	0	0	0	0	1	0	0	0	0	0	0	0	18	0,86	57	0,2	453	88,5	No realizado	No	1	0	0	1	0	0	0	0	0	0	0	0	0	0	0
VIVO	84	1	33	1	1	1	57,78	V	2	1	0	0	0	0	0	0	0	0	0	0	0	0	0	0	0	0	83	1,2	26	3,61	681	83,9	314	Si	1	1	2	1	0	1	0	0	1	0	0	1	0	1	1
VIVO	39	0	0	1	1	1	67	V	1	1	1	1	1	1	0	0	0	0	2	0	0	0	1	0	0	0	37	1,09	149	21,73	981	93,7	3195	Si	1	1	2	1	1	1	1	0	1	0	0	1	0	0	0
VIVO	19	0	0	1	0	1	83	V	0	0	1	1	0	1	0	0	0	0	0	0	0	0	0	0	0	0	33	2,2	9	4,22	574	89,8	1378	Si	1	1	2	0	1	0	1	0	1	0	1	1	1	0	0
EXITUS	8	0	0	1	0	1	87	V	0	0	1	1	0	0	0	0	0	0	0	0	0	0	0	0	0	0	17	1,06	13	14,97	665	90,6	No realizado	Si	0	1	2	1	0	1	0	0	1	0	0	0	0	0	0
EXITUS	1	0	0	1	1	1	95	V	0	0	1	1	0	0	0	0	0	0	0	0	0	0	0	0	0	0	37	2,05	27	10,78	643	107,3	1406	Si	1	1	2	0	0	1	0	0	1	0	0	0	0	0	0
EXITUS	5	0	0	1	1	1	81	V	0	0	0	1	0	0	0	0	0	0	0	0	0	0	0	0	0	0	38	1,73	37	7,93	No realizado	89,5	No realizado	Si	1	1	2	1	1	1	0	0	1	0	0	1	0	0	0
VIVO	2	0	0	0	0	1	63	M	0	0	1	1	1	1	0	0	0	0	1	0	0	0	1	0	0	0	17	0,76	37	9,27	676	85	4699	Si	1	0	0	0	1	0	0	1	1	0	0	0	0	0	0
VIVO	35	0	0	0	1	1	67	V	0	0	1	0	0	1	0	0	0	0	1	0	0	0	0	0	0	0	29	0,69	88	1,78	527	97,7	646	Si	1	1	2	1	0	1	0	0	1	0	0	0	0	0	0
VIVO	4	0	0	0	0	0	53	M	0	0	0	0	0	0	0	0	0	0	0	0	0	0	0	0	0	0	38	38/17	35	6.39		86.1			0	1	2	1	1	0	0	0	0	1	1	0	0	0	0
VIVO	0	0	0	0	0	0	79	V	0	0	0	0	0	0	0	0	0	0	0	0	0	0	0	0	0	0									0	0	0	0	0	0	0	0	0	0	0	0	0	0	0
VIVO	0	0	0	0	0	0	47	V	0	0	0	0	0	0	0	0	0	0	0	0	0	0	0	0	0	0									0	0	0	1	1	1	1	0	0	0	0	0	0	0	0
VIVO	6	0	0	0	0	0	36	V	0	0	0	0	0	0	0	0	0	0	0	0	0	0	0	0	0	0	17	17/31	223	8		86.8			0	1	2	1	1	1	1	0	1	0	0	0	0	0	0
VIVO	0	0	0	0	0	0	82	V	0	0	0	0	0	0	0	0	0	0	0	0	0	0	0	0	0	0									0	0	0	0	0	0	0	0	0	0	0	0	0	0	0
EXITUS	6	1	2	1	0	1	58	V	0	0	1	1	0	0	0	0	0	0	0	0	0	0	0	0	0	0	36	36/20	100	19.34	1022	86.2			0	1	2	1	1	0	1	0	1	0	0	0	0	0	0
VIVO	0	0	0	0	0	0	32	M	0	0	1	1	1	1	1	1	1	1	1	1	1	1	1	1	1	1	75	75/126	82	0.75	550	89.4	349		0	0	0	0	1	1	1	0	0	1	1	0	0	0	0
VIVO	0	0	0	0	0	0	47	V	0	0	0	1	0	0	0	0	0	0	0	0	0	0	0	0	0	0									0	0	0	0	0	0	0	0	0	0	0	0	0	0	0
VIVO	0	0	0	0	0	0	49	M	0	0	0	0	0	0	0	0	0	0	0	0	0	0	1	0	0	1									0	0	0	0	1	1	0	0	0	0	0	0	0	0	0
VIVO	0	0	0	0	0	0	65	M	0	0	0	0	1	0	1	0	0	0	0	0	0	0	1	0	0	0									0	0	0	1	1	0	0	0	0	0	0	0	0	0	0
VIVO	3	0	0	0	0	0	35	M	0	0	0	0	0	0	0	1	0	0	0	0	0	0	0	0	0	0	20	20/18	10	0.03		83.5			0	1	2	1	1	1	0	0	0	0	0	0	0	0	0
EXITUS	12	1	4	1	0	0	71	M	0	0	0	1	0	0	0	0	0	0	0	0	0	0	0	0	0	0	22	22/10	60	28.12	748	95.3	8244		0	1	2	1	1	0	0	0	1	0	0	0	0	0	0
VIVO	7	0	0	0	0	0	52	V	0	0	0	0	0	1	0	0	1	1	0	1	0	0	1	0	0	1	19	19/41	57	1.95		93.9			0	1	2	1	1	0	1	0	0	0	0	0	0	0	0
EXITUS	1	0	0	0	0	0	93	V	0	0	0	0	0	1	0	0	0	0	1	0	0	0	0	0	0	0	26	26/23	62	48.15	1058	102.2	2226		0	1	2	1	0	0	0	0	1	0	0	0	0	0	0
VIVO	0	0	0	0	0	0	74	V	0	0	0	1	0	0	0	0	0	0	0	0	0	0	0	0	0	0									0	0	0	0	0	0	0	0	0	0	0	0	0	0	0
VIVO	26	0	0	0	0	0	39	V	0	0	0	0	0	0	0	0	0	0	0	0	1	0	0	0	0	0	21	21/21	217	6.44	400	87.5			0	1	1	1	1	0	0	0	0	0	0	0	0	0	0
VIVO	0	0	0	0	0	0	38	V	0	0	0	0	0	0	0	1	0	0	0	0	0	0	0	0	0	0									0	0	0	1	1	0	1	0	0	0	0	0	0	0	0
VIVO	24	0	0	0	0	0	77	V	0	0	0	1	0	1	0	0	0	0	1	0	0	0	0	0	0	0		26.1	26.1/9.8	2.53	534	80.3	1571		0	1	2	1	1	0	0	0	1	0	0	0	0	0	0
VIVO	0	0	0	0	0	0	42	M	0	0	0	0	0	0	0	0	0	0	1	0	0	0	0	0	0	0	50	50/78	99	1.03		87.3			0	0	0	1	1	1	0	0	1	0	0	0	0	0	0
VIVO	10	0	0	0	0	0	94	V	0	0	0	1	0	0	0	0	0	0	0	0	0	0	0	0	1	1	21	21/17	34	6.09		91			0	1	2	0	0	1	0	0	0	0	0	1	0	0	0
VIVO	0	0	0	0	0	0	44	V	0	0	1	0	0	0	0	0	0	0	0	0	0	0	0	0	0	0	29	29/38	67			96.8			0	0	0	0	0	0	0	0	0	0	0	0	0	0	0
VIVO	0	0	0	0	0	0	37	M	0	0	0	0	0	0	0	0	0	0	0	0	0	0	0	0	0	0									0	0	0	1	0	1	0	0	1	1	1	0	0	0	0
EXITUS	7	0	0	0	0	0	60	V	0	0	0	0	0	0	0	0	0	0	0	0	0	0	0	0	0	0	36	36/20	25	3.26	528	85.8	37971		0	1	2	1	1	0	0	0	1	0	0	0	0	0	0
VIVO	0	0	0	0	0	0	40	V	1	1	0	0	0	0	0	0	0	0	1	0	0	0	0	0	0	0	85	85/68	561	0.16		94.4			0	0	0	0	0	0	0	0	0	0	0	0	0	0	0
VIVO	0	0	0	0	0	0	29	V	0	0	0	0	0	0	0	0	0	0	0	0	0	0	0	0	0	0									0	0	0	1	1	0	0	0	1	0	0	0	0	0	0
VIVO	9	0	0	0	0	0	48	M	0	0	0	0	0	0	0	0	0	0	0	0	0	0	0	0	0	0	49	49/26	99	13.37	745	91.5	909		0	1	1	1	1	0	0	0	0	0	0	0	0	0	0
EXITUS	12	0	0	0	0	0	87	M	0	0	1	1	0	0	0	0	0	0	0	0	0	0	1	0	1	0	44	44/16	25	7.94		80.5			0	1	2	0	1	1	1	1	1	0	0	0	0	0	0
VIVO	0	0	0	0	0	0	34	M	0	0	0	0	0	0	0	0	0	0	0	0	0	0	0	0	0	0									0	0	0	1	1	0	0	0	0	1	0	0	0	0	0
VIVO	0	0	0	0	0	0	57	V	0	0	1	0	0	0	0	0	0	0	0	0	0	0	0	0	0	0	53	53/59	65	10.77	766	88	419		0	1	2	0	1	0	0	0	0	0	0	0	0	0	0
VIVO	0	0	0	0	0	0	26	V	0	0	0	0	0	0	0	0	0	0	0	0	0	0	0	0	0	0									0	0	0	1	0	0	1	0	0	0	1	0	0	0	0
EXITUS	6	0	0	0	0	0	92	V	0	0	0	1	0	0	0	1	0	0	0	0	0	0	0	0	1	0	51	51/43	90	9.69	390	102.2	652		0	1	1	0	0	0	0	0	0	0	0	0	0	0	0
VIVO	0	0	0	0	0	0	53	M	0	0	0	0	0	0	0	0	0	0	0	0	0	0	0	0	0	1									0	0	0	1	1	1	0	0	1	0	1	0	0	0	0
VIVO	5	0	0	0	0	0	60	V	1	1	0	0	0	0	0	1	0	0	0	0	0	0	0	0	0	0	49	49/214	808	8.73	1154	96.4	858		0	1	1	1	0	0	0	0	1	0	0	0	0	0	0
VIVO	0	0	0	0	0	0	67	M	0	0	0	0	0	0	0	0	0	0	1	0	1	0	0	0	0	1	26	26/11	18	0.82	532	95.8			0	0	0	0	1	0	0	0	1	1	0	0	0	0	0
VIVO	0	0	0	0	0	0	42	V	0	0	0	0	1	0	0	0	0	0	0	0	0	0	0	0	0	0									0	0	0	0	1	0	1	0	0	1	0	0	0	0	0
VIVO	0	0	0	0	0	0	64	V	0	0	0	1	0	0	0	0	0	0	1	0	0	0	0	0	0	0	30	30/34	34	0.60	497	97.7	347		0	0	0	1	0	0	0	0	0	0	0	0	0	0	0
VIVO	0	0	0	0	0	0	65	M	0	0	0	0	0	0	1	0	0	0	0	0	0	0	1	0	0	1	43	43/33		10.4	352	84.3			0	0	0	1	1	0	0	0	1	0	0	0	0	0	0
VIVO	0	0	0	0	0	0	82	V	1	1	1	0	0	0	0	0	0	0	0	0	0	0	0	0	1	0									0	0	0	0	0	0	0	0	0	0	0	0	0	0	0
EXITUS	1	0	0	0	0	0	87	V	0	0	0	1	0	1	0	0	0	0	1	0	0	0	0	0	0	0	13	13/4	25	20.80	782	96.2	3859		0	1	2	1	1	0	0	0	1	0	0	0	0	0	0
VIVO	0	0	0	0	0	0	50	V	0	0	0	0	0	0	0	0	0	0	0	0	0	0	0	0	0	0	26	26/35	25	0.0.9		97.4			0	0	0	1	1	1	1	0	1	1	1	0	0	0	0
VIVO	10	0	0	0	0	0	95	V	0	0	1	1	0	1	0	0	0	0	0	0	0	0	0	0	0	0	11	11/12	18	23.11	943	84.9			0	1	2	0	1	0	0	0	0	0	0	1	0	0	0
EXITUS	9	0	0	0	0	0	100	M	0	0	1	1	0	0	0	0	0	0	0	0	0	0	0	0	1	0	14	14/18	26	9.61		85.4			0	0	0	0	0	0	1	0	0	0	0	0	0	0	0
VIVO	0	0	0	0	0	0	28	V	0	0	0	0	0	0	0	0	0	0	0	0	0	0	0	0	0	0									0	0	0	0	0	0	0	0	0	0	0	0	0	0	0
VIVO	6	0	0	0	0	0	61	M	0	0	0	0	0	0	0	0	0	0	0	0	0	0	0	0	0	0	40	40/23	16	1.06		91.9			0	1	2	1	1	0	1	1	1	0	0	0	0	0	0
VIVO	0	0	0	0	0	0	30	V	0	0	0	0	0	0	0	0	0	0	0	0	0	0	0	0	0	0									0	0	0	0	0	0	0	0	0	0	0	0	0	0	0
VIVO	0	0	0	0	0	0	34	M	0	0	0	0	0	0	0	0	0	0	0	0	0	0	0	0	0	0									0	0	0	0	0	0	0	0	0	0	0	0	0	0	0
EXITUS	2	0	0	0	1	1	81	V	1	1	1	1	1	0	0	0	0	0	1	0	0	0	0	0	0	0	82	80	78	16,57		96,6		1	1	1	2	0	0	1	0	0	1	0	0	0	0	0	0
VIVO	0	0	0	0	0	0	72	V	0	0	0	0	0	0	0	0	0	0	0	0	0	0	0	0	0	0									0	0	0	0	0	0	0	0	0	0	0	0	0	0	0
VIVO	0	0	0	0	0	0	47	M	0	0	0	0	0	0	0	0	0	0	0	0	0	0	0	0	0	0									0	0	0	0	0	0	0	0	0	0	0	0	0	0	0
VIVO	0	0	0	0	0	0	54	V	0	0	0	0	0	0	0	0	0	0	0	0	0	0	0	0	0	0									0	0	0	0	0	0	0	0	0	0	0	0	0	0	0
VIVO	0	0	0	0	0	0	49	V	0	0	0	0	0	0	0	0	0	0	0	0	0	0	0	0	0	0									0	0	0	0	0	0	0	0	0	0	0	0	0	0	0
VIVO	0	0	0	0	0	0	48	M	0	0	0	0	0	0	0	0	0	0	0	0	0	0	0	0	0	0									0	0	0	0	0	0	0	0	0	0	0	0	0	0	0
VIVO	35	0	0	0	1	0	60	V	0	0	1	1	0	0	0	0	0	0	0	0	0	1	0	0	0	0	44	44	192	19,01	996	88.7	959	ingresa por síndrome febril de foco abdominal sugerente de colangitis (dolor en hipocondrio derecho y alteración del perfil hepático con colestasis disociada y elevación marcada de RFA)	1	0	0	1	0	0	0	0	0	0	0	0	0	0	0
VIVO	11	0	0	0	1	0	75	V	0	0	0	1	0	1	0	0	0	0	0	0	0	0	0	0	0	0	44	44	86	2,38	521	101,4	200	1	1	0	0	1	0	0	0	0	0	0	0	0	0	0	0
VIVO	10	1	4	1	0	1	48	M	0	0	0	0	0	0	0	1	1	0	0	0	1	0	0	0	0	0	41	31	16	12,54	442	90,1	2000	1	0	1	2	1	1	0	0	0	1	0	0	0	0	0	0
VIVO	0	0	0	0	0	0	70	V	0	0	1	1	0	0	0	1	0	0	1	0	0	0	0	0	0	0	19	24	34	0,21	447	97,3		no ingresa	0	0	0	0	0	0	0	0	0	0	0	0	0	0	0
EXITUS	6	0	0	0	1	0	73	V	1	1	1	1	0	0	0	1	1	1	1	0	0	0	0	0	1	0	48	24	153	16,56	797	87,6	1694	1	1	1	1	1	0	0	0	0	1	0	0	1	0	0	0
VIVO	1	0	0	0	1	1	43	M	0	0	0	0	1	0	0	0	0	0	1	0	0	0	0	0	0	0	158	136	477	10,64	793	69		1	1	1	2	1	1	0	0	0	1	0	0	0	0	0	0
VIVO	9	0	0	0	1	0	67	V	0	0	0	0	0	0	0	0	0	0	1	0	0	0	0	0	0	0	25	20	62	4,76	975	96,4	652	1	1	1	2	1	1	0	1	1	0	0	0	0	0	0	0
EXITUS	38	1	27	1	1	1	53	m	2	1	0	1	0	0	0	0	0	0	1	0	1	0	1	0	0	0	32	8	23	25,69		96		tranplante pulmonar	1	1	2	1	1	1	0	0	1	0	0	0	0	0	0
VIVO	6	0	0	0	0	1	98	M	0	0	0	1	0	0	0	0	0	0	0	0	0	0	0	0	0	0	20	14	18	8,47		91,6		Ictus isquémico parietal derecho de etiología indeterminada (por coexistencia de causas)	0	0	0	1	0	0	0	0	0	0	0	0	1	0	0
EXITUS	8	0	0	0	1	1	85	M	0	0	0	1	1	0	0	0	0	0	0	0	0	0	0	0	0	0	32	16	122	0,39	413	102		hemorragia digestiva alta en forma de melenas	1	0	0	1	1	1	0	0	1	0	0	1	0	0	0
VIVO	0	0	0	0	1	1	36	v	0	0	0	0	0	0	0	0	0	0	0	0	0	0	0	0	0	0								1	1	0	0	0	0	0	0	0	0	1	0	0	0	0	0
VIVO	4	0	0	0	1	0	52	V	0	0	0	1	1	0	0	0	0	0	0	0	0	0	0	0	0	1	36	18	96	1.01	1049	87,9	551	1	1	1	2	1	1	1	0	0	0	1	0	0	0	0	0
VIVO	4	0	0	0	0	1	81	V	0	0	1	0	0	0	0	0	0	0	0	0	0	0	1	0	0	1	36	21	56	14.88	416	88	12583	1	1	0	0	0	1	0	0	0	1	0	0	1	0	0	0
VIVO	0	0	0	0	1	0	32	M	0	0	0	0	0	0	0	0	0	0	0	0	0	0	0	0	0	0								1	1	0	0	0	0	0	1	0	1	0	0	0	0	0	0
VIVO	0	0	0	0	1	0	47	V	0	0	0	0	0	0	0	0	0	0	0	0	0	0	0	0	0	1								1	1	0	0	0	0	0	0	0	0	0	0	0	0	0	0
VIVO	0	0	0	0	1	0	49	M	0	0	0	0	1	0	0	0	0	0	0	0	0	0	0	0	0	0								1	1	0	0	1	0	1	0	0	0	0	0	0	0	0	0
VIVO	3	0	0	0	0	0	56	V	0	0	0	0	0	0	0	1	0	1	0	0	0	0	0	0	0	0	42	36	113	10,91	734	87,3	221	1	1	1	2	1	0	1	0	1	1	0	0	0	0	0	0
VIVO	30	1	20	1	1	0	60	V	0	0	0	1	0	0	0	0	0	0	1	0	0	0	1	0	0	1	58	29	150	21,39	900	92,6	1055	1	1	1	2	1	1	1	1	0	1	0	0	0	0	0	0
VIVO	0	0	0	0	1	0	72	M	0	0	0	1	1	0	0	1	0	0	0	0	0	0	0	0	0	0									0	0	0	0	0	0	0	0	0	0	0	0	0	0	0
VIVO	0	0	0	0	0	0	72	V	0	0	0	1	1	0	0	0	0	0	0	0	0	0	0	0	0	0	23	23	14	0.03	400	96,5	540	1	1	0	0	0	0	0	0	0	0	0	0	0	0	0	0
VIVO	0	0	0	0	1	0	94	M	0	0	0	1	1	0	0	0	0	0	0	0	0	0	1	0	0	1	26	15	16	48		95,7		1	1	0	0	0	0	1	1	0	0	0	1	0	0	0	0
EXITUS	17	0	0	0	0	1	92	V	0	0	0	1	1	1	0	0	0	0	1	0	0	0	0	0	0	0	25	22	104	13,19	600	96,2	5491	1	1	1	2	0	1	0	0	0	1	0	0	1	0	0	0
VIVO	0	0	0	0	1	0	30	V	0	0	0	0	0	0	0	0	0	1	1	0	0	1	1	0	0	0								1	1	0	0	0	0	0	0	0	0	0	0	0	0	0	0
EXITUS	2	0	0	0	0	1	71	V	0	0	1	1	0	1	0	0	0	0	1	0	0	0	0	0	0	0	33	19	164	11,13		86,4		1	1	1	1	1	0	1	1	0	1	0	0	0	0	0	0
VIVO	0	0	0	0	0	0	50	V	0	0	0	0	0	0	0	0	0	0	0	0	0	0	0	0	0	0								1	0	0	0	0	0	0	0	0	0	0	0	0	0	0	0
VIVO	2	0	0	0	0	0	46	M	0	0	0	1	0	0	0	1	0	0	0	0	0	0	0	0	0	0	34	25	20	1,29	621	83,6	572	1	1	1	1	1	1	0	1	0	1	0	0	0	0	0	0
VIVO	8	0	0	0	1	1	44	V	0	0	0	0	0	0	0	0	0	0	0	0	0	0	0	0	0	0	150	238	258	4,84	695	86,1	280	1	1	1	2	1	0	0	0	0	0	0	0	0	0	0	0
VIVO	0	0	0	0	1	0	37	M	0	0	0	0	0	0	0	0	0	0	0	0	0	0	0	0	0	0								1	1	0	0	0	0	1	0	0	0	0	0	0	0	0	0
VIVO	24	0	0	0	0	1	60	V	0	0	0	0	0	1	0	0	0	0	1	0	1	0	0	0	0	0	27	21	19	0,83		111,4		1	1	1	1	1	1	0	0	0	0	0	0	0	0	0	0
VIVO	0	0	0	0	1	0	40	V	0	0	0	0	0	0	0	0	0	0	0	0	0	0	0	0	0	0								1	1	0	0	0	0	0	0	0	0	0	0	0	0	0	0
VIVO	0	0	0	0	0	0	29	V	0	0	0	0	0	0	0	0	0	0	0	0	0	0	0	0	0	0								1	0	0	0	0	0	0	0	0	0	0	0	0	0	0	0
VIVO	5	0	0	1	1	0	67	V	0	0	0	0	0	0	0	0	0	0	0	0	0	0	1	0	1	1	44	25	90	1,45	583	89,5	686	1	1	0	0	1	0	1	0	0	0	0	0	0	0	0	0
VIVO	8	0	0	0	1	0	50	V	0	0	0	0	0	0	0	0	0	0	0	0	0	0	0	0	0	0	72	87	40	11,79	849	89,7		0	1	1	2	1	0	0	0	0	0	0	0	0	0	0	0
VIVO	0	0	0	0	0	0	34	M	0	0	0	0	0	0	0	0	0	0	0	0	0	0	1	1	0	1									0	0	0	0	0	0	0	0	0	0	0	0	0	0	0
VIVO	15	0	0	0	1	0	57	V	0	0	0	0	0	0	0	0	0	0	0	0	0	0	0	0	0	0	41	51	176	4,91		94		1	1	1	2	0	1	1	0	0	1	0	0	0	0	0	0
EXITUS	10	0	0	0	1	1	71	V	0	0	1	1	0	0	0	0	0	0	1	0	0	0	0	0	0	0	35	15	13	33,16		91,5		1	1	1	2	1	1	1	0	0	1	0	0	1	0	0	0
[truncated: 16 more columns]
